# Supplementary material for: Comprehensive ceRNA network for MACF1 regulates osteoblast proliferation
Source: BMC Genomics. 2022 Oct 7;23:695. doi: 10.1186/s12864-022-08910-0 (PMC9541005; doi:10.1186/s12864-022-08910-0)
Supplement: Supplementary file 1 — Supplementary Material 1 [file 12864_2022_8910_MOESM1_ESM.txt]

Anxa2	S100a6	Myl6	S100a4	Gm8894	Anxa1	Spp1	AK149064	Mir692.1	AK053300	Gm10080	AK016014	AK082041	AK038590	AK142722	AK143481	AK011235	Oaz1.ps	mmu.miR.671.5p	mmu.miR.466h.3p
LOC100862446	Lgals3	Gm5620.Gm5620	Anxa1	Spp1	AK143481	Ldha	AK011235	Oaz1.ps	AK010246	mmu.miR.466h.3p
Anxa2	Myl6	Olfr1029	S100a4	Gm5620.Gm5620	Actb	Ubb	Gm8894	Spp1	Mir692.1	AK053300	Gm10080	Oaz1.ps	AK010246	mmu.miR.466h.3p
LOC100862446	Anxa2	Myl6	Gm5620.Gm5620	Actb	Ifitm3	Gm8894	Anxa1	Spp1	Mir692.1	AK142722	AK143481	Ldha	AK011235	AK010246	mmu.miR.466h.3p	mmu.miR.466f.3p
LOC100862446	Nme2	Anxa2	Gm5620.Gm5620	Actb	Gm8894	AK149064	AK003142	AK046027	AK016014	AK157679	AK142722	AK143481	AK010246	mmu.miR.466h.3p
Anxa2	S100a6	Lgals3	S100a4	Ifitm3	Gm8894	Anxa1	Spp1	AK149064	Mir692.1	AK053300	Gm10080	AK003142	AK046027	AK157679	AK143481	Oaz1.ps	AK010246	mmu.miR.671.5p
Spp1	Fmod	Ccl8	Tldc2	B2m	Ptx3	AK053300	Gm10080	AK003142	AK052617	AK087077	AK083491	AK082041	AK038590	AK142722	AK010246	AK048023	mmu.miR.669e.3p	mmu.miR.466i.3p
LOC100862446	S100a6	Gm4604	Lgals3	Gm5620.Gm5620	Ifitm3	Atp5g3	Ubb	Spp1	Mir692.1	AK053300	Gm10080	AK142722	AK143481	Oaz1.ps	AK010246	mmu.miR.466f.3p
Myl6	S100a4	Actb	Ubb	Gm8894	Mir692.1	Gm10080	AK143481	AK137543	mmu.miR.6896.5p	mmu.miR.671.5p	mmu.miR.466h.3p
LOC100862446	S100a6	Lgals3	Olfr1029	S100a4	Gm5620.Gm5620	Actb	Ifitm3	Anxa1	Mir692.1	AK053300	Gm10080	AK082041	AK157679	AK011235	Oaz1.ps	mmu.miR.7045.3p	mmu.miR.6896.5p	mmu.miR.671.5p
LOC100862446	S100a6	Anxa5	Myl6	Lgals3	S100a4	Gm5620.Gm5620	Actb	Ifitm3	Ubb	Anxa1	AK149064	AK053300	Gm10080	AK003142	AK046027	AK083491	AK016014	AK082041	AK157679	AK142722	AK137543	AK010246
Anxa2	S100a6	Anxa5	Myl6	Lgals3	Olfr1029	S100a4	Gm5620.Gm5620	Ifitm3	AK149064	Mir692.1	AK053300	AK016014	AK082041	AK142722	Gm19501	AK143481	mmu.miR.671.5p	mmu.miR.686
LOC100862446	Myl6	Lgals3	Olfr1029	Actb	Gm8894	Anxa1	Spp1	Mir692.1	AK053300	AK016014	AK082041	AK162762	AK157679	AK143481	Oaz1.ps	mmu.miR.7675.5p	mmu.miR.671.5p	mmu.miR.187.5p
LOC100862446	S100a6	S100a4	Ifitm3	Anxa1	Mir692.1	AK053300	Gm10080	AK082041	AK157679	AK142722	Gm19501	AK011235	Oaz1.ps	mmu.miR.7675.5p	mmu.miR.6968.5p
Txn1	S100a6	Olfr1029	S100a4	Gm5620.Gm5620	Actb	Ifitm3	Anxa1	Olfr1028	Mir692.1	AK157679	AK143481	Oaz1.ps	AK010246	mmu.miR.466h.3p
LOC100862446	Anxa2	Lgals3	Olfr1029	S100a4	Actb	Ifitm3	Anxa1	Mir692.1	AK053300	Gm10080	AK003142	AK142722	AK010246	mmu.miR.466h.3p	mmu.miR.466f.3p
LOC100862446	Myl6	Lgals3	Olfr1029	S100a4	Actb	Gm8894	Anxa1	Spp1	AK149064	AK053300	Gm10080	AK046027	AK083491	AK082041	AK157679	Gm19501	AK011235	AK010246	mmu.miR.466h.3p
LOC100862446	Anxa2	S100a4	Actb	Ifitm3	Gm8894	Spp1	AK149064	AK053300	Gm10080	AK082041	AK142722	Gm19501	AK011235	AK010246	mmu.miR.466h.3p	mmu.miR.574.3p
LOC100862446	Lgals3	Olfr1029	S100a4	Gm5620.Gm5620	Actb	Ifitm3	Anxa1	Spp1	Mir692.1	AK053300	Gm10080	AK003142	AK016014	AK082041	AK157679	Gm19501	AK143481	AK011235	Oaz1.ps	AK010246	mmu.miR.671.5p	mmu.miR.466h.3p
S100a6	Lgals3	Olfr1029	S100a4	Actb	Gm8894	AK149064	Mir692.1	AK053300	AK082041	AK162762	AK157679	AK143481	mmu.miR.671.5p
Myl6	S100a4	Gm8894	Sfrp2	Spryd7	Ptx3	Mir692.1	AK010246	mmu.miR.669c.3p	mmu.miR.466h.3p	mmu.miR.466g
Anxa2	S100a6	Lgals3	S100a4	Gm5620.Gm5620	Gm8894	Mir692.1	Gm10080	AK157679	AK011235	Oaz1.ps	mmu.miR.671.5p	mmu.miR.187.5p
LOC100862446	Anxa2	S100a6	Myl6	S100a4	Gm5620.Gm5620	Actb	Gm8894	Gm10080	AK143481	AK010246	mmu.miR.466h.3p
Anxa2	Myl6	Lgals3	S100a4	Gm5620.Gm5620	Gm8894	Spp1	Olfr1028	Mir692.1	AK053300	Gm10080	mmu.miR.466h.3p
Anxa2	S100a6	Myl6	Lgals3	Actb	Gm8894	Anxa1	Spp1	AK149064	Mir692.1	AK053300	Gm10080	AK003142	AK046027	AK083491	AK157679	AK142722	Ldha	AK011235	mmu.miR.671.5p
Anxa2	S100a6	Lgals3	Olfr1029	Gm8894	Anxa1	Spp1	Mir692.1	Gm10080	AK082041	AK162762	AK157679	AK143481	AK011235	mmu.miR.187.5p	mmu.miR.466h.3p
S100a6	Lgals3	Olfr1029	Gm5620.Gm5620	Actb	Anxa1	Gm10080	AK003142	AK052617	AK082041	AK162762	AK142722	AK143481	Ldha	AK011235	Oaz1.ps	AK010246	mmu.miR.7675.5p	mmu.miR.7045.3p	mmu.miR.187.5p	mmu.miR.714
Olfr1029	S100a4	Gm8894	Anxa1	Spp1	AK149064	Mir692.1	AK053300	Gm10080	AK003142	AK052617	AK046027	AK082041	AK142722	AK143481	AK011235	Oaz1.ps	AK010246	mmu.miR.669a.3p	mmu.miR.466i.3p
Anxa2	Myl6	S100a4	Gm5620.Gm5620	Ifitm3	Gm8894	Anxa1	Mir692.1	Gm10080	AK143481	AK011235	AK010246	mmu.miR.671.5p	mmu.miR.466h.3p
Anxa2	S100a6	Myl6	Olfr1029	S100a4	Anxa1	Spp1	Mir692.1	AK016014	AK082041	AK157679	Gm19501	AK143481	Oaz1.ps	mmu.miR.671.5p
Actb	Fmod	Sfrp2	Aspn	B2m	Ptx3	AK010246	mmu.miR.466h.3p	mmu.miR.466g
LOC100862446	Anxa2	S100a6	Lgals3	S100a4	Actb	Gm8894	Anxa1	Gm10080	AK033832	AK157679	AK143481	AK011235	mmu.miR.671.5p	mmu.miR.714
Anxa2	Myl6	S100a4	Gm5620.Gm5620	Actb	Ubb	B2m	Mir692.1	Gm10080	AK083491	AK038590	AK142722	AK010246	AK048023	mmu.miR.669a.3p
LOC100862446	Anxa2	S100a4	Anxa1	AK149064	AK053300	Gm10080	AK003142	AK016014	AK038590	AK142722	AK143481	AK011235	AK010246	mmu.miR.671.5p	mmu.miR.466h.3p	mmu.miR.574.5p
LOC100862446	Myl6	Olfr1029	S100a4	Actb	Anxa1	B2m	AK149064	AK053300	AK003142	AK046027	Gm19501	AK143481	AK010246	mmu.miR.466h.3p
Anxa2	S100a6	Lgals3	Olfr1029	S100a4	Gm5620.Gm5620	Actb	Ifitm3	Spp1	AK149064	Mir692.1	AK053300	Gm10080	AK003142	AK016014	AK082041	AK143481	Oaz1.ps	mmu.miR.671.5p
LOC100862446	Myl6	S100a4	Gm5620.Gm5620	Gm8894	Ddit3	Tldc2	Cyr61	B2m	Ptx3	Mir692.1	AK053300	AK143481	AK010246	AK048023	mmu.miR.466h.3p
Anxa2	S100a6	Myl6	Olfr1029	S100a4	Actb	Gm8894	Spp1	AK149064	AK053300	Gm10080	AK082041	AK157679	AK142722	AK143481	AK011235	Oaz1.ps	AK010246	mmu.miR.466h.3p	mmu.miR.574.3p
LOC100862446	Anxa2	S100a6	Lgals3	Olfr1029	S100a4	Actb	Anxa1	AK149064	Mir692.1	AK053300	Gm10080	AK003142	AK157679	AK142722	Gm19501	AK143481	Oaz1.ps	mmu.miR.671.5p
Fmod	Sfrp2	B2m	Postn	Ptx3	AK053300	AK082041	AK142722	AK010246	mmu.miR.669a.3p	mmu.miR.466i.3p
LOC100862446	Myl6	Actb	Gm8894	Anxa1	Spp1	Olfr1028	Mir692.1	AK142722	Gm19501	AK143481	AK010246	mmu.miR.466h.3p
S100a6	Lgals3	Gm8894	Anxa1	AK149064	Mir692.1	AK053300	AK082041	AK157679	AK142722	Gm19501	AK143481	AK137543	mmu.miR.671.5p
Olfr1029	Ddit3	Sfrp2	Postn	Ptx3	AK143481	AK010246	AK163070	AK138628	AK044933	mmu.miR.466h.3p
LOC100862446	Nme2	S100a6	Myl6	S100a4	Ifitm3	Ddit3	Sfrp2	AK149064	Mir692.1	Gm10080	AK162762	AK157679	AK143481	Oaz1.ps	AK014259	AK010246	AK033342	AK169629	AK044933	AK045588	mmu.miR.466h.3p
Myl6	Olfr1029	S100a4	Actb	Anxa1	Spp1	AK053300	Gm10080	AK162762	AK143481	AK011235	Oaz1.ps	AK010246	mmu.miR.466f.3p
LOC100862446	Olfr1029	Spp1	Adam30	Trib3	Las1l	Ptx3	AK053300	AK046027	AK016014	AK082041	AK142722	Gm19501	AK011235	AK010246	X2410006H16Rik	mmu.miR.466m.3p	mmu.miR.466h.3p
Myl6	Olfr1029	S100a4	Gm8894	Spp1	Gm10080	AK003142	AK016014	AK038590	AK157679	Gm19501	AK143481	AK011235	AK010246	mmu.miR.671.5p	mmu.miR.466h.3p
Gm5620.Gm5620	Actb	Ddit3	Tldc2	Cyr61	Postn	Mir692.1	Oaz1.ps	AK010246	X2410006H16Rik	AK010427	mmu.miR.466m.3p	mmu.miR.466g
S100a6	Actb	Ifitm3	Gm8894	Spp1	Mir692.1	Gm10080	AK162762	AK157679	AK142722	Gm19501	AK011235	Oaz1.ps	AK010246	mmu.miR.671.5p
LOC100862446	Ddit3	Fmod	Sfrp2	B2m	Timp3	Postn	Ptx3	AK003142	AK157679	AK142722	Gm19501	AK143481	AK010246	AK048023	mmu.miR.466q	mmu.miR.466h.3p
LOC100862446	Olfr1029	S100a4	Anxa1	AK149064	Mir692.1	AK053300	AK082041	AK142722	Gm19501	mmu.miR.666.5p	mmu.miR.671.5p
LOC100862446	Anxa2	S100a6	Myl6	Gm5620.Gm5620	Actb	Ubb	Gm8894	Anxa1	Mir692.1	AK053300	AK082041	AK162762	Gm19501	AK143481	AK010246	mmu.miR.466h.3p
LOC100862446	Ddit3	Olfml3	Fmod	Tldc2	B2m	Ptx3	AK142722	AK010246	AK048023	mmu.miR.466h.3p	mmu.miR.466f.3p
LOC100862446	Anxa2	S100a4	Anxa1	AK149064	Mir692.1	AK053300	Gm10080	AK003142	AK052617	AK046027	AK083491	AK142722	AK143481	AK137543	mmu.miR.686
Gm5620.Gm5620	Actb	Ubb	Sfrp2	B2m	Postn	Ptx3	Mir692.1	AK010246	AK010427	mmu.miR.466i.5p	mmu.miR.574.3p
Anxa2	S100a6	Lgals3	Gm5620.Gm5620	Actb	Gm8894	Anxa1	Mir692.1	AK053300	Gm10080	AK157679	AK142722	Ldha	AK011235	Oaz1.ps	mmu.miR.6896.5p	mmu.miR.671.5p
Anxa2	Myl6	S100a4	Actb	Ifitm3	Ubb	Gm8894	Anxa1	Mir692.1	Gm10080	AK157679	AK143481	AK137543	mmu.miR.671.5p
LOC100862446	S100a4	Actb	Gm8894	Anxa1	AK149064	AK053300	Gm10080	AK082041	AK157679	AK142722	AK143481	AK011235	Oaz1.ps	AK010246	mmu.miR.7045.3p	mmu.miR.6896.5p
LOC100862446	Anxa2	Myl6	S100a4	Gm5620.Gm5620	Ifitm3	Anxa1	Mir692.1	AK053300	Gm10080	AK083491	AK142722	Gm19501	AK143481	Oaz1.ps	mmu.miR.7675.5p	mmu.miR.671.5p
S100a6	Anxa5	Lgals3	S100a4	Gm5620.Gm5620	Ifitm3	Ubb	Mir692.1	AK003142	AK046027	AK016014	AK082041	AK157679	AK011235	AK137543	Oaz1.ps	AK010246	mmu.miR.671.5p	mmu.miR.187.5p	mmu.miR.466h.3p
LOC100862446	Olfr1029	S100a4	Spp1	Ccl8	B2m	Ptx3	AK149064	AK003142	AK157679	AK142722	AK010246	AK169629	mmu.miR.466m.3p	mmu.miR.467f
LOC100862446	Anxa2	Olfr1029	Actb	Ubb	Spp1	Olfr1028	AK149064	Mir692.1	AK053300	Gm10080	AK083491	AK162762	AK157679	AK142722	AK011235	AK137543	Oaz1.ps	mmu.miR.187.5p
LOC100862446	Lgals3	Olfr1029	Gm5620.Gm5620	AK149064	Mir692.1	AK053300	AK052617	AK016014	Gm19501	AK143481	AK010246	mmu.miR.671.5p	mmu.miR.466h.3p
Anxa2	Myl6	Lgals3	Olfr1029	S100a4	Gm5620.Gm5620	Ifitm3	Gm8894	Mir692.1	AK053300	Gm10080	AK162762	AK143481	AK011235	Oaz1.ps	mmu.miR.7045.3p	mmu.miR.181b.5p	mmu.miR.714
Anxa2	Lgals3	S100a4	Gm5620.Gm5620	Gm8894	Olfr1028	Mir692.1	AK157679	AK143481	Ldha	AK011235	Oaz1.ps	AK014259	AK010246	mmu.miR.466h.3p	mmu.miR.466f.3p
S100a4	Gm5620.Gm5620	Actb	Ifitm3	Gm8894	Mir692.1	AK053300	AK157679	AK143481	AK011235	AK014259	AK010246	mmu.miR.466h.3p	mmu.miR.467f	mmu.miR.466f.3p
LOC100862446	Anxa2	Myl6	Olfr1029	S100a4	Gm5620.Gm5620	Ifitm3	Ubb	Anxa1	Spp1	Mir692.1	Gm10080	AK003142	AK016014	AK082041	AK162762	AK157679	AK142722	AK143481	AK011235	AK137543	mmu.miR.666.5p
Myl6	Gm8894	Sfrp2	B2m	Ptx3	Mir692.1	AK053300	AK082041	AK157679	AK010246	AK048023	mmu.miR.466h.3p
Anxa2	S100a6	S100a4	Gm5620.Gm5620	Actb	Spp1	Mir692.1	Gm10080	AK157679	AK143481	AK011235	Oaz1.ps	mmu.miR.466h.3p
Myl6	Olfr1029	Gm5620.Gm5620	Anxa1	Spp1	Mir692.1	Gm10080	AK162762	AK142722	Ldha	AK011235	Oaz1.ps	mmu.miR.7045.3p
S100a4	Gm8894	Ddit3	Fmod	Sfrp2	Postn	Ptx3	Mir692.1	AK053300	AK010246	mmu.miR.574.3p	mmu.miR.466f.3p
LOC100862446	S100a6	Myl6	Lgals3	Olfr1029	S100a4	Gm5620.Gm5620	Actb	Anxa1	AK149064	AK053300	AK003142	AK157679	AK143481	Ldha	AK011235	Oaz1.ps	AK010246	mmu.miR.466f.3p
LOC100862446	Actb	Gm8894	Spp1	AK149064	AK053300	AK083491	AK016014	AK038590	AK157679	AK142722	Gm19501	AK010246	mmu.miR.671.5p	mmu.miR.466h.3p
LOC100862446	Tubb4b	Olfr1029	Gm5620.Gm5620	Anxa1	Spp1	AK149064	Mir692.1	AK162762	AK157679	AK143481	AK011235	Oaz1.ps	X2410006H16Rik	AK140225	mmu.miR.466h.3p	mmu.miR.466f.3p
LOC100862446	S100a6	Olfr1029	S100a4	Gm5620.Gm5620	Actb	Ifitm3	Spp1	AK149064	Gm10080	AK046027	AK143481	Ldha	AK011235	Oaz1.ps	AK010246	mmu.miR.466h.3p	mmu.miR.467f
LOC100862446	S100a6	S100a4	Gm8894	AK149064	Gm10080	AK046027	AK016014	AK082041	AK157679	AK142722	Gm19501	AK143481	AK011235	AK010246	mmu.miR.671.5p
LOC100862446	S100a6	Lgals3	S100a4	Actb	AK149064	AK053300	AK157679	AK142722	Gm19501	AK143481	AK011235	Oaz1.ps	mmu.miR.6896.5p	mmu.miR.181b.5p	mmu.miR.714
LOC100862446	Olfr1029	S100a4	Actb	Gm8894	Anxa1	Spp1	AK149064	Mir692.1	Gm10080	AK046027	AK082041	AK162762	AK142722	AK143481	Oaz1.ps	mmu.miR.7675.5p	mmu.miR.671.5p	mmu.miR.466h.3p
Anxa5	Actb	Gm8894	Cyr61	Col6a3	Mir692.1	AK053300	Gm10080	AK143481	AK137543	AK010246	AK045588	mmu.miR.671.5p	mmu.miR.466h.3p
Myl6	Lgals3	S100a4	Gm5620.Gm5620	Actb	Gm8894	Anxa1	Spp1	AK149064	AK003142	AK083491	AK016014	AK157679	AK142722	Gm19501	Oaz1.ps	mmu.miR.466h.3p	mmu.miR.467f
LOC100862446	Lgals3	Olfr1029	S100a4	Actb	Anxa1	Spp1	AK149064	AK053300	AK003142	AK083491	AK082041	AK157679	AK142722	Gm19501	AK143481	AK011235	Oaz1.ps	mmu.miR.671.5p	mmu.miR.466h.3p
S100a6	Myl6	Lgals3	Olfr1029	S100a4	Gm8894	Anxa1	AK149064	Mir692.1	Gm10080	AK003142	AK016014	AK157679	AK143481	mmu.miR.671.5p
LOC100862446	Olfr1029	Dcn	Tldc2	Cyr61	AK149064	Mir692.1	AK053300	AK016014	AK157679	AK143481	AK011235	AK137543	AK010246	X2410006H16Rik	mmu.miR.466f.3p
Anxa2	Myl6	Lgals3	S100a4	Actb	Ifitm3	Anxa1	Spp1	Mir692.1	Gm10080	AK011235	Oaz1.ps	mmu.miR.7675.5p	mmu.miR.671.5p	mmu.miR.187.5p
Myl6	S100a4	Ifitm3	Gm8894	Tldc2	Ptx3	Mir692.1	AK053300	AK157679	Gm19501	AK143481	AK011235	Oaz1.ps	AK010246	AK010427	mmu.miR.466h.3p	mmu.miR.574.3p
LOC100862446	S100a6	Lgals3	Olfr1029	S100a4	Ifitm3	Gm8894	Anxa1	AK053300	AK157679	AK143481	Ldha	AK011235	Oaz1.ps	mmu.miR.466h.3p
LOC100862446	S100a6	Lgals3	Olfr1029	AK149064	Mir692.1	Gm10080	AK082041	AK157679	AK142722	Gm19501	AK143481	AK011235	Oaz1.ps	mmu.miR.671.5p	mmu.miR.187.5p
LOC100862446	Olfr1029	S100a4	Ifitm3	Gm8894	AK149064	Mir692.1	AK053300	Gm10080	AK083491	AK082041	AK157679	Gm19501	AK143481	AK010246	mmu.miR.671.5p
LOC100862446	S100a6	Lgals3	S100a4	Anxa1	Mir692.1	AK053300	Gm10080	AK082041	AK157679	AK142722	Gm19501	AK143481	Oaz1.ps	AK010246	mmu.miR.187.5p	mmu.miR.466h.3p
LOC100862446	Anxa2	S100a4	Gm5620.Gm5620	Actb	Gm8894	Anxa1	Spp1	AK149064	AK053300	Gm10080	AK003142	AK083491	AK016014	AK082041	AK142722	AK143481	AK011235	AK010246	mmu.miR.466h.3p	mmu.miR.466f.3p
S100a6	Myl6	S100a4	Gm5620.Gm5620	Ifitm3	Spp1	AK149064	Mir692.1	AK053300	Gm10080	AK162762	AK157679	Ldha	AK010246	mmu.miR.466h.3p
Myl6	Lgals3	Gm5620.Gm5620	Actb	Ifitm3	Gm8894	Spp1	AK149064	AK053300	Gm10080	AK162762	AK157679	AK143481	Ldha	AK011235	Oaz1.ps	mmu.miR.671.5p	mmu.miR.466h.3p
Myl6	Actb	Gm8894	Anxa1	Spp1	Olfr1028	Tldc2	Mir692.1	AK053300	Gm10080	AK162762	AK157679	AK143481	AK011235	Oaz1.ps	AK010246	X2410006H16Rik	AK010427	Clk1	mmu.miR.466h.3p
Anxa2	S100a6	Lgals3	Olfr1029	S100a4	Gm5620.Gm5620	Actb	Ifitm3	Spp1	AK149064	Mir692.1	Gm10080	AK162762	AK157679	AK142722	Ldha	AK011235	mmu.miR.7675.5p	mmu.miR.466h.3p
S100a4	Tldc2	B2m	Spryd7	Mir692.1	AK053300	AK010246	AK163070	AK169629	mmu.miR.466h.3p
LOC100862446	Myl6	Gm5620.Gm5620	Actb	Ifitm3	B2m	Mir692.1	AK053300	Gm10080	AK003142	AK083491	AK016014	AK082041	AK157679	AK010246	AK048023	AK169629	AK045588	mmu.miR.671.5p
Anxa2	Lgals3	Gm5620.Gm5620	Actb	Ifitm3	Ubb	Gm8894	Anxa1	Spp1	AK053300	AK003142	AK016014	AK082041	AK162762	AK157679	AK142722	Gm19501	Oaz1.ps	mmu.miR.7675.5p	mmu.miR.671.5p
LOC100862446	Anxa2	S100a6	S100a4	Actb	Ifitm3	Gm8894	Spp1	AK149064	AK053300	Gm10080	AK003142	Gm19501	AK143481	Ldha	AK011235	Oaz1.ps	AK010246	mmu.miR.466h.3p	mmu.miR.466f.3p
Anxa2	S100a4	Gm5620.Gm5620	Actb	Ifitm3	Ubb	Gm8894	Spp1	Mir692.1	AK016014	AK162762	AK157679	AK143481	AK011235	Oaz1.ps	AK010246	mmu.miR.671.5p	mmu.miR.466h.3p
LOC100862446	Txn1	S100a6	Lgals3	Olfr1029	Actb	Gm8894	Mir692.1	Gm10080	AK143481	AK137543	AK010246	mmu.miR.666.5p	mmu.miR.671.5p	mmu.miR.466h.3p
Anxa2	S100a6	S100a4	Gm5620.Gm5620	Actb	Ubb	Gm8894	Olfr1028	AK149064	Mir692.1	AK053300	Gm10080	AK157679	AK142722	AK143481	AK011235	AK137543	AK010246	AK048023	mmu.miR.671.5p	mmu.miR.466h.3p
Anxa2	Txn1	Myl6	Gm5620.Gm5620	Ifitm3	Gm8894	Spp1	Olfr1028	Mir692.1	AK143481	AK011235	mmu.miR.7675.5p	mmu.miR.666.5p	mmu.miR.187.5p
LOC100862446	S100a6	Olfr1029	S100a4	AK149064	Mir692.1	AK053300	Gm10080	AK083491	AK082041	AK157679	AK142722	Gm19501	AK143481	AK011235	Oaz1.ps	mmu.miR.671.5p	mmu.miR.466f.3p
LOC100862446	S100a6	Lgals3	Olfr1029	S100a4	Actb	Ifitm3	Gm8894	Anxa1	Mir692.1	Gm10080	AK052617	AK046027	AK083491	AK157679	AK143481	Oaz1.ps	mmu.miR.671.5p
LOC100862446	Lgals3	Olfr1029	S100a4	Gm8894	Spp1	AK053300	Gm10080	AK003142	AK046027	AK083491	AK082041	AK157679	AK142722	Ldha	AK011235	Oaz1.ps	mmu.miR.466h.3p	mmu.miR.574.3p	mmu.miR.466f.3p
LOC100862446	Olfr1029	Gm5620.Gm5620	Spp1	Adam30	Mir692.1	AK082041	AK157679	AK011235	Oaz1.ps	AK010246	X2410006H16Rik	mmu.miR.466h.3p
LOC100862446	Olfr1029	S100a4	Spp1	Tldc2	B2m	Ptx3	Mir692.1	AK053300	AK003142	AK046027	AK016014	AK082041	AK010246	mmu.miR.466h.3p
Anxa2	Lgals3	Olfr1029	S100a4	Gm5620.Gm5620	Anxa1	Spp1	AK149064	Mir692.1	AK053300	Gm10080	AK083491	AK016014	AK082041	AK162762	AK157679	AK143481	AK137543	Oaz1.ps	mmu.miR.7045.3p	mmu.miR.671.5p
Anxa2	Anxa5	Myl6	Lgals3	Olfr1029	S100a4	Actb	Ubb	Gm8894	AK149064	Mir692.1	AK053300	Gm10080	AK016014	AK082041	AK157679	AK142722	mmu.miR.666.5p	mmu.miR.671.5p
LOC100862446	Anxa2	S100a6	Olfr1029	S100a4	Gm8894	Mir692.1	Gm10080	AK016014	AK082041	AK157679	Gm19501	AK143481	AK011235	AK137543	Oaz1.ps	AK010246	mmu.miR.671.5p
LOC100862446	S100a6	Lgals3	Olfr1029	Mir692.1	AK053300	AK003142	AK082041	AK038590	AK157679	AK142722	AK143481	AK137543	Oaz1.ps	mmu.miR.671.5p
LOC100862446	S100a6	Myl6	Olfr1029	Gm5620.Gm5620	Ifitm3	Atp5g3	Anxa1	AK053300	Gm10080	AK016014	AK157679	AK143481	Oaz1.ps	AK010246	mmu.miR.466h.3p
Anxa2	Myl6	Lgals3	Olfr1029	Actb	Ifitm3	Gm8894	AK149064	Mir692.1	AK053300	AK003142	AK016014	AK082041	AK162762	AK142722	mmu.miR.7045.3p	mmu.miR.466h.3p
Ifitm3	Fmod	Sfrp2	Cyr61	B2m	Postn	Ptx3	AK010246	AK010427	mmu.miR.466h.3p	mmu.miR.574.5p
LOC100862446	Lgals3	Olfr1029	S100a4	Ifitm3	Mir692.1	AK053300	AK046027	AK016014	AK157679	Gm19501	AK143481	Oaz1.ps
LOC100862446	Anxa2	S100a6	Lgals3	Fdps	S100a4	Actb	Anxa1	Mir692.1	AK053300	AK044918	Gm19501	AK143481	AK137543	mmu.miR.666.5p	mmu.miR.671.5p
LOC100862446	Ddit3	Trib3	Tldc2	Cyr61	B2m	Ptx3	AK011235	AK010246	AK163070	mmu.miR.466h.3p	mmu.miR.466g	mmu.miR.466f.3p
LOC100862446	S100a6	Myl6	Lgals3	Olfr1029	Actb	Ifitm3	Gm8894	Anxa1	Spp1	AK149064	Mir692.1	AK053300	AK046027	AK083491	AK082041	AK157679	AK143481	AK011235	Oaz1.ps	mmu.miR.671.5p	mmu.miR.466h.3p
Myl6	S100a4	Actb	Gm8894	Fmod	Sfrp2	B2m	AK143481	AK014259	AK010246	X2410006H16Rik	AK140225	Gm10912	AK169629	AK045588	mmu.miR.466g
LOC100862446	S100a6	Myl6	S100a4	Actb	Ifitm3	Spp1	Mir692.1	AK053300	Gm10080	AK082041	AK157679	AK142722	AK143481	AK011235	Oaz1.ps	AK010246	mmu.miR.466h.3p
LOC100862446	S100a6	Myl6	Actb	Ifitm3	Gm8894	Ddit3	Cyr61	B2m	AK157679	AK011235	Oaz1.ps	X2410006H16Rik	AK044933	mmu.miR.466h.3p	mmu.miR.466f.3p
LOC100862446	Myl6	Olfr1029	Actb	Gm8894	Anxa1	AK149064	AK003142	AK083491	AK016014	AK082041	AK157679	Gm19501	AK010246	mmu.miR.466h.3p
LOC100862446	Myl6	Lgals3	Olfr1029	Gm5620.Gm5620	Actb	Olfr1028	AK149064	Mir692.1	AK053300	AK082041	AK157679	AK142722	AK143481	AK011235	AK137543	Oaz1.ps	AK010246	mmu.miR.671.5p	mmu.miR.466h.3p
LOC100862446	Anxa2	Actb	Gm8894	Spp1	AK149064	AK053300	AK003142	AK083491	AK016014	AK082041	AK142722	AK143481	AK011235	Oaz1.ps	AK010246	Gm10912	mmu.miR.466h.3p	mmu.miR.574.3p	mmu.miR.466f.3p
LOC100862446	Anxa2	Lgals3	Olfr1029	Gm5620.Gm5620	Ifitm3	Gm8894	Anxa1	AK149064	Mir692.1	AK053300	AK082041	AK157679	AK142722	Gm19501	AK011235	AK137543
S100a6	Lgals3	S100a4	Actb	Ubb	Anxa1	Spp1	AK149064	Mir692.1	AK053300	Gm10080	AK162762	AK143481	mmu.miR.671.5p
LOC100862446	Myl6	Atp5g3	Gm8894	Spp1	Cyr61	B2m	AK143481	AK011235	AK010246	AK140225	AK044933	mmu.miR.467f	mmu.miR.466f.3p
LOC100862446	Anxa2	S100a6	Myl6	Ifitm3	Gm8894	Spp1	AK053300	Gm10080	AK016014	AK082041	AK038590	AK142722	Gm19501	AK143481	AK010246	mmu.miR.466h.3p
Anxa2	Olfr1029	S100a4	Gm5620.Gm5620	Anxa1	Mir692.1	AK053300	AK046027	AK082041	AK157679	AK142722	Gm19501	AK143481	AK011235	AK137543	Oaz1.ps	mmu.miR.7675.5p	mmu.miR.6896.5p
Myl6	Lgals3	Gm5620.Gm5620	Actb	Ifitm3	Gm8894	Spp1	Mir692.1	AK053300	Gm10080	AK003142	AK157679	AK143481	AK010246	mmu.miR.671.5p	mmu.miR.466h.3p
Anxa2	Myl6	Lgals3	S100a4	Gm5620.Gm5620	Actb	Ubb	Gm8894	Olfr1028	Mir692.1	Gm10080	AK016014	AK162762	AK157679	AK143481	AK011235	AK137543	Oaz1.ps	mmu.miR.7675.5p	mmu.miR.187.5p	mmu.miR.466h.3p
LOC100862446	S100a6	Lgals3	S100a4	Actb	Mir692.1	AK053300	AK046027	AK016014	AK082041	AK038590	AK157679	Gm19501	AK143481	mmu.miR.187.5p
Anxa2	Myl6	Olfr1029	Gm5620.Gm5620	Actb	Ifitm3	Ubb	Gm8894	Anxa1	AK149064	AK053300	AK162762	AK143481	AK137543	Oaz1.ps	AK010246	mmu.miR.671.5p
LOC100862446	Olfr1029	Actb	Ifitm3	Gm8894	Spp1	B2m	AK149064	Mir692.1	AK053300	Gm10080	AK083491	AK016014	AK157679	AK143481	AK011235	AK010246	mmu.miR.466h.3p
LOC100862446	Anxa2	S100a6	Lgals3	Olfr1029	S100a4	Actb	Gm8894	Anxa1	Mir692.1	AK053300	AK157679	AK142722	AK143481	Oaz1.ps	mmu.miR.7045.3p	mmu.miR.6896.5p	mmu.miR.666.5p
LOC100862446	S100a6	Olfr1029	Mir692.1	AK143481	AK137543	Oaz1.ps	mmu.miR.666.5p	mmu.miR.671.5p
Myl6	Fmod	Sfrp2	B2m	Postn	Ptx3	Mir692.1	AK162762	AK157679	AK143481	AK014259	AK010246	X2410006H16Rik	AK140225	AK048023	Gm5480	Gm10912	AK169629	AK045588	mmu.miR.574.5p	mmu.miR.466f.3p
LOC100862446	Anxa2	Lgals3	S100a4	Gm5620.Gm5620	Actb	Ifitm3	Ubb	Anxa1	Spp1	AK149064	Mir692.1	Gm10080	AK046027	AK016014	AK082041	AK162762	AK157679	AK142722	Gm19501	AK143481	Oaz1.ps	AK010246	mmu.miR.187.5p
LOC100862446	Anxa2	Myl6	Lgals3	Olfr1029	S100a4	Ifitm3	Anxa1	AK149064	AK053300	Gm10080	AK016014	AK082041	AK157679	AK142722	AK143481	Oaz1.ps	mmu.miR.671.5p	mmu.miR.187.5p	mmu.miR.714
LOC100862446	Lgals3	Olfr1029	Atp5g3	Spp1	AK149064	AK003142	Gm19501	AK143481	Ldha	AK011235	Oaz1.ps	AK010246	mmu.miR.466g	mmu.miR.467f	mmu.miR.466f.3p
LOC100862446	Anxa2	Olfr1029	S100a4	Gm8894	Anxa1	Spp1	AK149064	Mir692.1	AK053300	Gm10080	AK003142	AK046027	AK083491	AK157679	Gm19501	Ldha	AK011235	Oaz1.ps	AK010246	mmu.miR.7675.5p	mmu.miR.187.5p
Myl6	S100a4	Actb	Ifitm3	Anxa1	Spp1	Mir692.1	Gm10080	AK143481	AK011235	Oaz1.ps	AK041404	mmu.miR.669a.3p	mmu.miR.467f
S100a6	Lgals3	Olfr1029	S100a4	Actb	Gm8894	Anxa1	Spp1	AK149064	Mir692.1	Gm10080	AK016014	AK038590	AK157679	AK142722	AK010246	mmu.miR.466h.3p
Myl6	Lgals3	S100a4	Gm5620.Gm5620	Ifitm3	Anxa1	Mir692.1	AK053300	AK016014	AK082041	AK038590	AK157679	AK010246	mmu.miR.7675.5p	mmu.miR.187.5p
LOC100862446	Nme2	Anxa2	S100a6	S100a4	Anxa1	Spp1	AK149064	AK053300	Gm10080	AK003142	AK016014	AK082041	AK157679	Gm19501	AK143481	mmu.miR.671.5p
LOC100862446	Olfr1029	Actb	Ifitm3	Gm8894	Anxa1	AK149064	Mir692.1	AK053300	Gm10080	AK016014	AK157679	Oaz1.ps	mmu.miR.671.5p	mmu.miR.187.5p
S100a6	Actb	Ifitm3	Gm8894	Anxa1	Spp1	Mir692.1	Gm10080	AK162762	AK157679	AK143481	AK010246	mmu.miR.466h.3p
LOC100862446	S100a6	Anxa1	AK149064	Gm10080	AK003142	AK083491	AK016014	AK082041	AK038590	AK142722	Gm19501	AK143481	mmu.miR.671.5p	mmu.miR.466h.3p
Anxa2	S100a6	Gm5620.Gm5620	Gm8894	Anxa1	Spp1	Mir692.1	AK053300	Gm10080	AK162762	AK157679	AK142722	AK143481	AK011235	mmu.miR.671.5p	mmu.miR.187.5p	mmu.miR.714
LOC100862446	Myl6	Gm5620.Gm5620	Spp1	Ddit3	Adam30	Ccl8	Cyr61	AK053300	AK143481	AK011235	Oaz1.ps	AK010246	X2410006H16Rik	AK163070	AK048023	mmu.miR.466h.3p	mmu.miR.466f.3p
Myl6	Lgals3	Actb	Ifitm3	Gm8894	Anxa1	Spp1	AK149064	Mir692.1	Gm10080	AK003142	AK082041	AK157679	AK142722	AK143481	AK011235	mmu.miR.466h.3p
S100a4	Gm5620.Gm5620	Gm8894	Sfrp2	B2m	Postn	Ptx3	AK143481	AK010246	mmu.miR.466h.3p
LOC100862446	Anxa2	S100a6	Olfr1029	S100a4	Ifitm3	Gm8894	AK149064	AK053300	Gm10080	AK003142	AK046027	AK038590	AK157679	Gm19501	AK143481	mmu.miR.7675.5p	mmu.miR.714
Anxa2	S100a6	Olfr1029	S100a4	Actb	Ifitm3	Gm8894	Anxa1	AK149064	Mir692.1	AK053300	Gm10080	AK016014	AK082041	AK157679	AK143481	AK011235	Oaz1.ps	mmu.miR.671.5p	mmu.miR.187.5p
S100a6	Gm5620.Gm5620	Actb	Ifitm3	Anxa1	Mir692.1	AK162762	Oaz1.ps	mmu.miR.671.5p	mmu.miR.187.5p
LOC100862446	S100a6	Gm5620.Gm5620	Actb	Ifitm3	Anxa1	AK149064	Mir692.1	AK053300	Gm10080	AK003142	AK157679	AK143481	AK137543	Oaz1.ps	AK010246	mmu.miR.671.5p
Anxa2	S100a4	Gm5620.Gm5620	Actb	Anxa1	Mir692.1	Gm10080	AK157679	AK011235	Oaz1.ps	AK010246	AK010427	AK048023	mmu.miR.466h.3p
LOC100862446	Anxa2	Lgals3	Ifitm3	Gm8894	Anxa1	Mir692.1	AK053300	mmu.miR.6896.5p	mmu.miR.187.5p
LOC100862446	S100a6	Actb	Gm8894	Mir692.1	AK053300	Gm10080	AK003142	AK046027	AK083491	AK016014	AK082041	AK157679	AK142722	Gm19501	AK010246	mmu.miR.671.5p	mmu.miR.466h.3p	mmu.miR.466f.3p
LOC100862446	Olfr1029	S100a4	Actb	Ifitm3	Gm8894	Anxa1	AK149064	Mir692.1	AK053300	Gm10080	AK003142	AK016014	AK082041	AK038590	AK157679	Gm19501	AK143481	AK010246	mmu.miR.671.5p
LOC100862446	Anxa2	Myl6	Olfr1029	S100a4	Ifitm3	Anxa1	Spp1	AK149064	Mir692.1	AK053300	Gm10080	AK003142	AK082041	AK157679	AK143481	Oaz1.ps	mmu.miR.671.5p
LOC100862446	Myl6	S100a4	Actb	Ifitm3	Ubb	Gm8894	Olfml3	Sfrp2	Timp3	Ptx3	Mir692.1	AK053300	AK016014	AK082041	AK157679	AK142722	Gm19501	AK143481	AK010246	AK048023	mmu.miR.466h.3p
LOC100862446	Olfr1029	S100a4	Gm5620.Gm5620	Actb	Ifitm3	Gm8894	Anxa1	Mir692.1	AK053300	AK003142	AK046027	AK157679	AK137543	Oaz1.ps	mmu.miR.7675.5p	mmu.miR.7045.3p
LOC100862446	Anxa2	Lgals3	Olfr1029	S100a4	Anxa1	Spp1	AK053300	Gm10080	AK003142	AK046027	AK083491	AK082041	AK157679	Oaz1.ps	mmu.miR.671.5p
LOC100862446	Myl6	Gm5620.Gm5620	Ifitm3	Gm8894	Spp1	Mir692.1	AK053300	AK162762	AK142722	AK010246	mmu.miR.466h.3p
LOC100862446	S100a4	Gm5620.Gm5620	Actb	Ubb	Gm8894	Anxa1	AK149064	Mir692.1	AK053300	Gm10080	AK082041	AK157679	AK143481	AK010246	mmu.miR.466h.3p
LOC100862446	Lgals3	Olfr1029	S100a4	Gm5620.Gm5620	Spp1	Tldc2	AK149064	Mir692.1	AK053300	Oaz1.ps	mmu.miR.467f	mmu.miR.574.3p
LOC100862446	S100a6	Anxa5	Lgals3	S100a4	Anxa1	Mir692.1	AK053300	AK003142	AK052617	AK046027	AK083491	AK082041	AK038590	AK142722	AK143481	AK137543	mmu.miR.666.5p	mmu.miR.671.5p	mmu.miR.187.5p
S100a6	Myl6	Lgals3	S100a4	Ifitm3	Ubb	Anxa1	Mir692.1	AK053300	Gm10080	AK016014	AK157679	AK142722	Gm19501	AK143481	AK011235	AK137543	mmu.miR.7036b.3p	mmu.miR.6896.5p	mmu.miR.671.5p
LOC100862446	Myl6	S100a4	Gm5620.Gm5620	Actb	Ifitm3	Gm8894	Spp1	Mir692.1	AK053300	Gm10080	AK083491	AK038590	AK157679	AK142722	Gm19501	AK143481	AK011235	Oaz1.ps	AK010246
Myl6	Lgals3	Olfr1029	S100a4	Gm5620.Gm5620	Ifitm3	Gm8894	Spp1	Mir692.1	AK053300	Gm10080	AK082041	AK157679	AK142722	AK011235	AK010246	mmu.miR.671.5p
Anxa2	S100a6	Anxa5	Lgals3	S100a4	Gm5620.Gm5620	Ifitm3	Anxa1	AK149064	Mir692.1	AK053300	Gm10080	Gm19501	AK143481	AK011235	AK137543	mmu.miR.666.5p	mmu.miR.671.5p
S100a6	Myl6	Olfr1029	S100a4	Ifitm3	Gm8894	Spp1	AK149064	Mir692.1	AK053300	Gm10080	AK003142	AK082041	AK162762	AK142722	AK143481	AK010246	mmu.miR.671.5p	mmu.miR.466h.3p
Myl6	Lgals3	S100a4	Gm5620.Gm5620	Actb	Ifitm3	Gm8894	Anxa1	Mir692.1	AK142722	AK143481	AK011235	Oaz1.ps	mmu.miR.6896.5p	mmu.miR.666.5p	mmu.miR.714
Actb	Fmod	Sfrp2	Postn	AK014259	AK010246	AK163070	mmu.miR.466h.3p
Myl6	S100a4	Gm5620.Gm5620	Actb	Ubb	Gm8894	Anxa1	Spp1	Mir692.1	Oaz1.ps	mmu.miR.466h.3p	mmu.miR.467f
LOC100862446	S100a6	S100a4	Anxa1	AK149064	AK053300	Gm10080	AK082041	AK162762	AK157679	AK143481	AK011235	Oaz1.ps	mmu.miR.671.5p	mmu.miR.466f.3p
LOC100862446	S100a6	Lgals3	Olfr1029	S100a4	Actb	Ifitm3	Gm8894	Spp1	Mir692.1	AK053300	Gm10080	AK003142	AK052617	AK082041	AK142722	AK143481	AK011235	Oaz1.ps	mmu.miR.671.5p	mmu.miR.466h.3p
Nme2	S100a6	Lgals3	Olfr1029	S100a4	Anxa1	Spp1	AK053300	Gm10080	AK003142	AK083491	AK016014	AK082041	AK142722	Gm19501	AK143481	Oaz1.ps	mmu.miR.466h.3p	mmu.miR.466f.3p
Anxa2	S100a6	Myl6	Lgals3	Gm5620.Gm5620	Ifitm3	Anxa1	Spp1	AK149064	Mir692.1	Gm10080	AK052617	AK082041	AK157679	AK142722	AK143481	mmu.miR.7675.5p	mmu.miR.7045.3p	mmu.miR.671.5p
S100a6	Myl6	Lgals3	S100a4	Gm5620.Gm5620	Ifitm3	Anxa1	Spp1	Mir692.1	AK053300	Gm10080	AK157679	AK143481	AK011235	Oaz1.ps	mmu.miR.7675.5p	mmu.miR.6896.5p
LOC100862446	Anxa2	S100a6	Lgals3	Actb	Gm8894	Spp1	AK149064	AK053300	Gm10080	AK046027	AK016014	AK082041	AK157679	AK142722	AK143481	AK010246	mmu.miR.671.5p
Nme2	S100a6	Olfr1029	Gm5620.Gm5620	Atp5g3	Anxa1	Spp1	B2m	AK053300	AK157679	AK143481	AK011235	AK010246	Gm10912	mmu.miR.466h.3p
Myl6	Lgals3	S100a4	Actb	Gm8894	Anxa1	Spp1	AK149064	Mir692.1	AK053300	AK162762	Ldha	AK011235	Oaz1.ps	mmu.miR.466h.3p	mmu.miR.466f.3p
LOC100862446	S100a6	Lgals3	Fdps	Olfr1029	S100a4	Gm5620.Gm5620	AK149064	Mir692.1	AK053300	AK003142	AK052617	AK046027	AK016014	AK142722	Gm19501	AK143481	AK137543	mmu.miR.7675.5p	mmu.miR.6896.5p	mmu.miR.187.5p
LOC100862446	S100a4	Actb	Spp1	B2m	AK053300	Gm10080	AK003142	AK016014	AK082041	AK157679	Gm19501	AK011235	Oaz1.ps	AK010246	mmu.miR.466h.3p
Anxa2	Txn1	Myl6	Gm5620.Gm5620	Actb	Ubb	Gm8894	Spp1	Sfrp2	Mir692.1	AK143481	AK010246	mmu.miR.466h.3p
Myl6	Gm5620.Gm5620	Actb	Ifitm3	Gm8894	Spp1	Tldc2	Mir692.1	Gm10080	AK011235	Oaz1.ps	AK014259	AK010246	mmu.miR.466h.3p
LOC100862446	S100a6	Lgals3	S100a4	Gm8894	Anxa1	Spp1	AK149064	Gm10080	AK082041	AK157679	AK142722	Gm19501	AK143481	mmu.miR.466h.3p	mmu.miR.466f.3p
Myl6	Gm5620.Gm5620	Actb	Tldc2	Spryd7	AK053300	Gm10080	AK052617	AK016014	AK142722	AK010246	AK048023	mmu.miR.466h.3p	mmu.miR.466i.3p
LOC100862446	Gm5620.Gm5620	Ifitm3	Ubb	Gm8894	B2m	Col6a3	AK157679	AK010246	mmu.miR.466h.3p
LOC100862446	S100a6	Anxa5	S100a4	Actb	Anxa1	Mir692.1	Gm10080	AK003142	AK046027	AK083491	AK016014	AK162762	AK157679	Gm19501	AK143481	mmu.miR.671.5p	mmu.miR.187.5p	mmu.miR.466h.3p
Anxa2	S100a6	Lgals3	Olfr1029	S100a4	Gm5620.Gm5620	Ifitm3	Gm8894	Anxa1	AK149064	Mir692.1	AK053300	AK003142	AK046027	AK083491	AK157679	AK142722	Gm19501	AK143481	mmu.miR.671.5p	mmu.miR.187.5p
Anxa2	S100a6	Myl6	S100a4	Actb	Ifitm3	Gm8894	Anxa1	Spp1	Mir692.1	AK053300	Gm10080	AK162762	AK157679	AK142722	Gm19501	AK011235	mmu.miR.466h.3p
LOC100862446	S100a4	Gm5620.Gm5620	Actb	Gm8894	B2m	Ptx3	Mir692.1	AK053300	AK016014	AK142722	Gm19501	AK143481	AK010246	AK048023	mmu.miR.466h.3p
Olfr1029	S100a4	Gm5620.Gm5620	Actb	Ubb	Gm8894	AK149064	Mir692.1	AK053300	Gm10080	AK046027	AK016014	AK162762	AK011235	Oaz1.ps	AK010246	mmu.miR.466h.3p
LOC100862446	Anxa2	Ifitm3	Ubb	Gm8894	Anxa1	Mir692.1	AK053300	Gm10080	AK046027	AK016014	AK082041	AK157679	AK142722	Gm19501	AK143481	AK011235	Oaz1.ps	AK010246	mmu.miR.671.5p
Myl6	Lgals3	Actb	Gm8894	Spp1	Mir692.1	Oaz1.ps	mmu.miR.669a.3p
LOC100862446	Lgals3	S100a4	Actb	Gm8894	Anxa1	Mir692.1	AK053300	AK003142	AK083491	AK082041	AK142722	AK011235	Oaz1.ps	mmu.miR.666.5p	mmu.miR.466h.3p
Nme2	Anxa2	S100a6	Olfr1029	Actb	Ifitm3	Gm8894	Anxa1	AK149064	AK053300	Gm10080	AK052617	AK046027	AK083491	AK082041	Gm19501	AK011235	Oaz1.ps	AK010246	mmu.miR.671.5p	mmu.miR.574.3p	mmu.miR.466f.3p
